# Supplementary material for: Complementary epitopes and favorable developability of monoclonal anti-LAMP1 antibodies generated using two transgenic animal platforms
Source: PLoS One. 2020 Jul 16;15(7):e0235815. doi: 10.1371/journal.pone.0235815 (PMC7365404; doi:10.1371/journal.pone.0235815)
Supplement: S1 Data — (XLSX) [file pone.0235815.s006.xlsx]

## Sheet: mAb characteristics suppl 1
									Binding by FACS				Binding by SPR
									huLAMP1	cyLAMP1	huLAMP1	Internalization score on HCT116 hLAMP1 cells (37°C)	huLAMP1	cyLAMP1	muLAMP1
Clone	Paratope Tree left to right in S1 Fig	Platform	Protocol	Method of Immunization	Antigen for Immunization	mAb selection	Epitope Bins	Domain mapping	on PreB hLAMP1 cells EC50 (nM)	on PreB cyLAMP1 cells EC50 (nM)	on HCT116 hLAMP1 cells binding		SPR KD (M)	SPR KD (M)	SPR KD (M)
Trianni_343H	1	TRIANNI	I	classical	human LAMP1	hybridoma	1	1	11.0722	14.3405	+	2.067	1.684e-07	2.038e-07
Trianni_G32	2	TRIANNI	III	classical	PDX	SBC	1	1	22.2111	17.2086	+	1.98	3.803e-07	1.894e-07
Trianni_G15	3	TRIANNI	III	classical	PDX	SBC	1	1	5.17592	12.2061	+	2.12	1.85e-08	7.238e-08
Trianni_G3	4	TRIANNI	III	classical	PDX	SBC	1	1	9.1	15.3		technical issue	2.796e-08	1.392e-07
Trianni_620H	5	TRIANNI	I	classical	human LAMP1	hybridoma	1	1	21.0772	7.0702	+	2.03	4.448e-07	5.759e-07
Trianni_452H	6	TRIANNI	I	classical	human LAMP1	hybridoma	1	1	15.2076	12.2728	+	2.08	4.13e-07	2.589e-08
Trianni_56H	7	TRIANNI	I	classical	human LAMP1	hybridoma	1	1	16.6083	6.45656	+	2.2	7.123e-08	2.845e-08
Trianni_G20	8	TRIANNI	III	classical	PDX	SBC	1	1	4.55561	8.5376	+	2.01	2.066e-08	1.34e-08
Trianni_G36	9	TRIANNI	III	classical	PDX	SBC	1	1	3.21494	12.8064	+	2.05	5.849e-08	6.611e-08
Trianni_143H	10	TRIANNI	I	classical	human LAMP1	hybridoma	1	1	8.4042	5.92963	+	2.135	6.673e-08	4.745e-08
Trianni_G42	11	TRIANNI	III	classical	PDX	SBC	1	1	7.9373	11.6058	+	technical issue	2.619e-08	2.114e-08
OmniChicken_E5	12	OmniChicken	2	standard	hu-cy LAMP1	hu-cy LAMP1 GEM	6	2	10.2051	6.26313	+	2.16	6.695e-09	7.433e-09
OmniChicken_H1	13	OmniChicken	1	standard	human LAMP1	cyno LAMP1 GEM	6	2	16.4082	45.356	+	2.16	8.353e-09	6.61e-09
OmniChicken_H9	14	OmniChicken	2	standard	hu-cy LAMP1	hu-cy LAMP1 GEM	6	2	12.1394	5.48941	+	2.19	4.716e-08	4.747e-08
OmniChicken_B6	15	OmniChicken	1	standard	human LAMP1	cyno LAMP1 GEM	6	2	9.338	7.7372	+	2.2	1.759e-08	9.14e-09
OmniChicken_D12	16	OmniChicken	1	standard	human LAMP1	cyno LAMP1 GEM	1	1	16.4082	0.3335	no binding	/	3.263e-08	5.114e-07
OmniChicken_C6	17	OmniChicken	1	standard	human LAMP1	cyno LAMP1 GEM	1	Not determined	25.1459	28.8811	+	2.04	1.769e-09	1.228e-07	6.845e-07
OmniChicken_A11	18	OmniChicken	1	standard	human LAMP1	cyno LAMP1 GEM	1	1	25.2126	1.2673	+	2.1	1.545e-08	1.117e-07
OmniChicken_A2	19	OmniChicken	1	standard	human LAMP1	cyno LAMP1 GEM	1	Not determined	25.1459	1.17392	+	1.98	1.369e-08	5.528e-08	3.471e-09
OmniChicken_D9	20	OmniChicken	1	standard	human LAMP1	cyno LAMP1 GEM	1	Not determined	23.2783	1.90762	no binding	/	7.968e-08	2.324e-07	3.907e-08
OmniChicken_E10	21	OmniChicken	1	standard	human LAMP1	cyno LAMP1 GEM	1	Not determined	10.2051	low binding	+	2.05	4.902e-09	2.871e-08	2.528e-09
OmniChicken_A6	22	OmniChicken	1	standard	human LAMP1	cyno LAMP1 GEM	1	Not determined	9.338	1.82091	+	2.01	2.197e-09	4.233e-09	3.04e-09
OmniChicken_G2	23	OmniChicken	2	standard	hu-cy LAMP1	hu-cy LAMP1 GEM	1	Not determined	6.8034	22.678	no binding	/	2.562e-07	4.852e-07	8.303e-09
OmniChicken_F3	24	OmniChicken	1	standard	human LAMP1	cyno LAMP1 GEM	6	2	12.1394	0.89378	+	2.12	3.966e-09	1.96e-09
OmniChicken_A7	25	OmniChicken	1	standard	human LAMP1	cyno LAMP1 GEM	3	3					7.25e-10	5.004e-10
OmniChicken_B2	26	OmniChicken	1	standard	human LAMP1	cyno LAMP1 GEM	2	3	23.2783	no binding	+	1.9	2.094e-09	1.687e-07
OmniChicken_E11	27	OmniChicken	2	standard	hu-cy LAMP1	hu-cy LAMP1 GEM	5	1	23.2783	18.6093	+	2.09	6.76e-09	4.663e-09
Trianni_732H	28	TRIANNI	I	classical	human LAMP1	hybridoma	1	1	155.411	6.9368	+	1.98	5.917e-08	2.16e-07
Trianni_95H	29	TRIANNI	I	classical	human LAMP1	hybridoma	4	2	no saturation	no saturation	+	1.92	1.381e-09	1.346e-09
Trianni_485H	30	TRIANNI	I	classical	human LAMP1	hybridoma	Not determined	3	no binding	no binding	no binding	/
Trianni_B12	31	TRIANNI	II	RIMMS	human LAMP1	SBC	5	1	no binding	no binding	no binding	/	1.121e-07	4.264e-07
Trianni_B17	32	TRIANNI	II	RIMMS	human LAMP1	SBC	5	1	no binding	no binding	no binding	/	1.653e-06	5.036e-07
Trianni_B18	33	TRIANNI	II	RIMMS	human LAMP1	SBC	5	1	no binding	no binding	no binding	/	6.983e-07	4.597e-07
Trianni_G19	34	TRIANNI	III	classical	PDX	SBC	Not determined	2	very low binding	very low binding	no binding	/	2.765e-07	1.231e-07
OmniChicken_C11	35	OmniChicken	1	standard	human LAMP1	cyno LAMP1 GEM	6	Not determined	25.2126	8.7377	+	2.07	2.099e-08	8.033e-09	1.946e-07
OmniChicken_E7	36	OmniChicken	1	standard	human LAMP1	cyno LAMP1 GEM	6	2	23.9453	13.5401	+	2.04	2.468e-08	1.384e-08
OmniChicken_C8	37	OmniChicken	1	standard	human LAMP1	cyno LAMP1 GEM	6	Not determined	25.1459	28.8811	+	1.99	4.842e-09	1.872e-09	2.818e-07
